# Supplementary material for: A β-Cyclodextrin-Based Nanoparticle with Very High Transfection Efficiency Unveils siRNA-Activated TLR3 Responses in Human Prostate Cancer Cells
Source: Pharmaceutics. 2022 Nov 9;14(11):2424. doi: 10.3390/pharmaceutics14112424 (PMC9692777; doi:10.3390/pharmaceutics14112424)
Supplement: Supplementary file 1 [file pharmaceutics-14-02424-s001.zip]

Archive with 1 entries (1 files):
- pharmaceutics-2011750-supplementary.pdf
